# Supplementary material for: Diagnostic performance of red cell indices in detecting iron deficiency and iron deficiency anemia among rural adolescent girls aged 14–19 years in Nagpur District
Source: PLOS Glob Public Health. 2025 Sep 29;5(9):e0005108. doi: 10.1371/journal.pgph.0005108 (PMC12478879; doi:10.1371/journal.pgph.0005108)
Supplement: S2 File — (XLSX) [file pgph.0005108.s002.xlsx]

## Sheet: Sheet1
ageyr	HB	MCV	MCH	MCHC	RDW	Ferritin	CRP
14	10.9	65	22.1	33.8	13.9	24.2	3.6
18	12.1	79	28.5	36	14.4	7.6	1.8
17	12	79	28.3	35.7	14.6	5.6	2.4
19	11.2	73	23.9	32.7	14.7	22.1	3.2
18	12.2	71	24.1	33.8	18.3	3.3	2.6
18	13.6	85	30.7	36.1	13.3	88.9	2.1
15	13	80	27.5	34.2	13.2	22	1.1
15	9.4	62	19.6	31.4	23.4	121.7	1
15	12.4	82	28.2	34.6	13.4	35.1	1.9
15	11.1	77	27.4	35.5	13	16.6	2
19	10.4	84	25.9	30.7	20.7	41.8	2.3
17	12.9	95	31.3	32.8	16.6	41	0.7
18	10.4	72	24.5	34	15.5	13.5	1
18	12.4	93	32.4	34.8	18.1	52.5	2.4
18	11.2	101	35.8	35.4	15.7	68.8	1.3
15	8.8	65	20.5	31.3	17.7	7.9	2.2
19	12	79	25.5	32.1	15.9	39.5	2.3
18	12.9	97	32.8	34	15.5	30.2	2.1
18	10.5	71	22.5	31.6	16	33.6	2.6
18	9.6	105	34.2	32.7	18	15.2	2.3
18	9.6	73	23.1	31.8	18.4	11	1.9
19	7.4	53	16.1	30.4	20.7	4.1	3.4
19	10.7	72	21.3	29.6	17.6	15.3	3.2
19	10.9	76	24.6	32.4	17.9	26.6	3.2
18	10.5	76	24.5	32.4	18	17.7	2
19	11.3	81	27.6	33.9	13.4	36.6	2.6
18	10.6	86	28.4	33	18	88	3
18	13	97	34.5	35.6	14.7	25.9	2.8
18	10.2	72	23.8	33.2	13.7	33.7	2.7
18	13	94	31.4	33.4	17.6	40	1.2
18	12.5	89	32.4	36.2	15.8	13.4	2.3
17	10.8	68	22.3	32.7	14.9	25.5	3.6
15	12.1	86	29	33.8	13.4	13.5	2.5
18	10	90	31.1	34.7	16.3	120.1	1.5
17	12.5	88	29.5	33.7	13.8	11.8	1.8
17	12.9	80	26.6	33	13.4	46.9	2.6
17	10.8	105	36.3	34.6	15.7	150.5	3.4
16	11.5	64	20.1	31.3	15.4	66.7	2.7
16	12.3	85	28.1	32.9	13.9	21.8	3.2
16	11.8	83	27.5	33.1	14.1	15.3	3.1
14	12	89	30.1	33.7	15.7	18.9	3.3
15	13.8	91	30.6	33.5	15.1	41.1	3.1
18	10.3	64	20	31.4	17.9	7.8	3.1
16	12.3	87	29.6	34	14.3	55.3	3.2
16	11.1	74	23.5	31.5	16.7	6.8	3.1
16	10.3	75	24.3	32.4	14.8	16.6	8.5
16	10.4	79	25	31.8	16.6	16.5	3.1
16	12.2	82	28.2	34.2	13.7	6.2	3.1
16	12.6	85	28.9	33.9	13.7	33.6	3.2
15	12.5	97	32.7	33.9	14.2	19.6	3.1
16	12.8	81	27	33.4	12.7	104	3.1
16	11.1	69	21.8	31.9	15.6	25.2	3.2
16	12.6	86	29.1	34	14.3	13	3.2
16	11.8	83	27.5	32.9	14.3	13.9	3.2
16	11.7	71	22.3	31.4	15.9	86	3.1
15	12.4	93	31.4	33.9	14	25.3	3.2
16	11.4	82	27.1	33.2	14.2	27.7	3.1
16	8.8	71	22.7	31.9	18	2.6	3.2
16	10.2	69	21.4	30.9	14.5	9.8	3.1
16	10.9	73	22.8	31.4	15.4	15.4	3.2
16	12	76	25.9	34.2	13.5	41.1	3.1
16	10.7	83	27.5	33.3	14.7	6.4	3.1
16	13.3	94	32.2	34.4	12.9	9.9	3.2
17	9.9	72	22.3	31	16.4	4.2	3.2
14	11.2	69	21	30.5	14.6	15.7	3.2
16	7.1	59	17.2	29	17.8	1.1	3.1
15	7.4	53	15.1	28.4	20.3	2.7	3.1
16	11.4	87	28.7	33.1	15.9	2.7	3.2
16	13.6	85	29.4	34.4	12.6	23.6	3.1
16	10.6	74	23.5	31.9	15.4	9.6	3.1
14	9.7	64	19.8	30.8	14.5	259	120
16	10.4	75	24.5	32.6	14.8	4.8	3.1
16
15	12.3	98	32.8	33.5	15.2	46.2	3.3
15	12	78	27.3	35	15.8	17	3.3
16	11.6	78	26	33.2	13.7	38.5	3.3
16	12.3	90	30.5	33.9	16	15.6	3.1
16	11.2	115	39.7	34.6	14.6	34.8	3.4
15	11.5	82	27.6	33.7	14.8	23.5	3.2
16
16	13.3	98	32.6	33.3	14.6	28.4	3.2
16	12.5	80	26.4	33	15.1	13.5	3.2
16	15.8	76	24.6	32.4	14.8
14	13.2	91	30.1	33.1	14.2	46.7	3.2
15	10.7	74	24.2	32.7	14.6	6.2	3.3
15	13.2	88	30.7	35	13.6	42.7	2.5
15	10.6	81	26.4	32.6	13.7	6.6	2.8
15	12.1	95	31.8	33.5	14.5	25.5	3.2
16	12.7	89	29.9	33.6	15.9	77.1	3
15	11.8	72	22.6	31.3	15.2	52	3
15	11.6	74	24.2	32.6	14.8	7	3.1
15	11.7	86	28.3	33.1	15.2	19.9	0.4
15	13.1	93	32.1	34.5	12.7	41.5	0.4
17	10.9	78	24.5	31.3	17.4	4.5	0.4
16	11.5	80	26.7	33.5	16.3	5	0.4
16	13	87	29.2	33.5	14.3	13.1	0.4
16	8.9	70	22	31.3	20.1	7.4	0.4
17	11.6	100	33.8	33.7	15.1	21.6	0.9
15	12.9	91	30.8	33.7	14.8	46.8	0.4
15	12.4	101	34.5	34.2	17.5	10.1	0.4
15	7.5	58	16.5	28.4	18.8	3.3	0.4
15	13	85	28.3	33.3	14.3	42.6	0.4
15	10	108	36.6	33.8	17.5	7.8	0.6
15	11.6	75	25.3	33.8	14.3	14.3	0.4
15	12.2	78	25.4	32.4	16.9	7.5	0.4
15	11.2	76	24.3	32.1	14.6		0.4
16	13.9	80	26.7	33.5	13.3	15.2	0.4
17	12.9	89	29.8	33.6	15.3		0.4
15	10	73	22.2	30.6	16.4	9.6	0.4
15	10.7	80	26.9	33.8	17.4	17.8	0.4
15	11.4	77	25	32.5	15	10.2	0.4
16	10.1	108	36.8	34	15.4	58.7	0.4
17	11.8	89	30.2	34	14.5	38	0.4
16	11.4	82	27.2	33.1	15.9	5	0.4
16	8.1	61	18.4	30.1	18.9	3.6	0.4
17	6.4	56	16.3	28.9	21.4	4.2	0.4
17	13.7	87	29.4	33.8	14.5	17.9	3.3
16	13.3	92	32	34.7	14.8	40.9	0.4
16	11.9	80	25.7	32.2	14.1	29.2	0.4
18	10.4	79	24.6	31.2	17.1	18.3	0.6
18	12.2	72	23.1	31.9	14.9	33.6	3.2
17	9.9	71	22.5	31.4	17	7.9	0.4
16	10.4	76	23.9	31.4	15.6	11.1	1
16	12.1	90	29.7	33	16.6	30.3	0.4
15	11.2	106	35.1	33.1	16	58.6	0.4
14
15	12.2	94	31.4	33.5	13.9	31.6	0.4
16	13.1	86	28.4	32.9	13	41.7	0.4
17	12.2	85	27.7	32.7	16.6	22.2	0.4
17	12.7	86	27.9	32.6	14.8	20.3	0.4
17	12.4	69	21.9	31.5	20.7	15	0.4
15	6.8	52	14	26.9	19.4	2.5	0.4
15	12.3	87	28.8	33.1	14	18.3	0.4
15	12.7	83	27.1	32.9	14.8	17.1	0.4
16	11.6	75	24.7	32.9	14.2
15	11.3	96	32.6	34	13.8	29.4	0.4
15	10.5	109	36.9	33.9	16.9	79.4	0.4
15	11.1	79	25.1	31.7	17	5	0.4
15	10.6	70	21.6	30.9	17.3	6.5	0.4
15	9.8	71	22.4	31.6	15.6	2.8	0.4
15	16.5	85	26.7	31.4	16.3	10	0.4
15	11.1	79	24.6	31.2	16.9	72.1	0.4
15	12.5	84	27.4	32.5	14.6	49.4	0.4
15	8.7	54	14.7	27.1	19.1	8.9	0.4
18	12.1	95	31.8	33.6	14.2
18	12	80	25.9	32.5	14.7	6.2	0.4
18	13.7	88	29.9	34	13.5	32.7	0.4
18	11.5	71	23	32.2	15.2	6.7	0.4
18	12.9	104	35.9	34.4	15.2	46.1	0.4
18	6.8	58	16.7	28.8	20	2.8	0.4
17	9.8	62	18.3	29.5	17.1	5.6	0.4
15	9.9	68	21.4	31.3	15.2	17.4	0.4
18	10.4	77	24.4	31.6	17.6	56.6	3.8
17	11.9	72	22.4	31.3	15.1	32.7	0.7
16	10.5	61	18.6	30.4	16.5	62	21.1
16	12.4	82	26.5	32.5	13.6	79	0.4
15	11.8	73	23.1	31.4	17.4	15.2	0.4
15	11.3	75	23.8	31.8	16.4	18.9	0.4
16	12.6	67	21.5	32.3	15.1	21.5	0.4
15	10.9	81	26.4	32.6	13.1	18.4	0.6
15	12.2	86	28.2	33	14.9	11.3	0.7
15	12.4	90	29.5	32.7	18.2	22	0.4
15	12.3	89	30.3	33.9	15.1	36.9	0.4
15	12.2	75	24	32	13.4	6.2	0.4
16	8.5	66	19.4	29.4	19.7	5	0.4
15	11	74	23.7	32	16.8	5.5	0.4
15	10.3	72	23.2	32.1	17.1	5.7	0.4
15	11.5	80	26.3	32.7	14.4	34.9	0.4
15	10.1	75	23.4	31.3	15.1	30.2	0.4
14	10.3	66	19.8	30.1	17.7	5.6	0.4
15	11.5	104	35.7	34.3	16.9	17	0.4
15	10.5	79	25.9	32.7	18.1	5.1	0.4
15	11.2	85	27.6	32.5	13.4	12.5	0.4
15	9.5	69	21.5	31	20.3	6.4	0.4
17	11.4	76	24.6	32.6	15.6	7.4	0.4
15	12.5	82	26.5	32.5	13.2	11.9	0.4
15	12.3	86	28.7	33.4	13.9	41.8	0.4
15	11.1	71	22.2	31.3	14.2	9.8	0.4
15	13.4	82	26.7	32.5	15	26.8	0.4
16	13	91	30.5	33.6	14.1	53.3	0.4
16	11.2	79	25.5	32.3	16.8	13	0.4
17	10.1	67	20.3	30.3	19.7	3.4	0.4
18	7.8	58	16.2	27.7	18.9	1.7	0.4
17	10.9	68	21.1	31.1	14.9	29.2	0.4
15	13.1	94	32.1	34.1	14	29.5	0.4
16	12.7	84	28.1	33.4	14.7	29.7	0.4
18	11.9	74	23.2	31.5	18.1	42	0.4
16	10.1	70	22.2	31.5	17.9	6.5	0.4
15	12.8	86	29.2	34	15.2	6.1	0.4
15	13.2	79	25.9	32.7	13.8	42.5	0.4
15	11.9	82	27	32.8	14.1	28.1	7.2
16	12.5	103	35	34	17.4	80.6	0.4
15	10.6	101	33.5	33.3	21.2	19	0.4
15	12.7	72	22.7	31.4	16.3	14.3	0.4
17	12.7	83	28.7	34.3	14.3	38.9	3
17	10.7	80	25.8	32.2	16.2	51.8	3
15	10.8	73	23.5	32.2	16.8	21.4	2.9
15	12.4	79	26.1	32.8	15.6	12.7	3
15	10.9	72	22.6	31.5	16.5	18.5	3
15	11.6	77	25.1	32.8	13.6	18.2	3
17	12.5	79	25.3	32	17.3	15.4	3
17	13	88	29.6	33.6	15.8	85.9	3
17	13.2	89	30.5	34.2	13.9	43.8	3
17	12	90	29.8	33.2	15.6	8.7	3
16	11.2	90	30.8	34	16.2	18.7	3
15
15	12.1	90	30.3	33.7	14.6	13.4	3
15	12.4	84	28.8	34.1	13.2	23.6	3
15	9.5	75	23	30.8	17.8	4.7	3
15	11.5	88	29.7	33.6	15	7.6	3
16	11.3	109	37.9	34.8	19.3	61.9	3
15	10.9	77	25.8	33.3	15.5	10	3
17	12.7	94	31.8	33.9	16.3	86.8	3
17	11.9	80	26.1	32.8	13	61	3
16	12.2	85	29.2	34.2	16.7	53	0.5
15	12.3	98	33.1	33.7	14.8	39.1	3
15	11.2	73	22.9	31.4	16.1	67.4	3
16	12.3	77	24.5	31.7	16.6	25.5	3.4
17	11.8	89	29.4	33.1	16.4	50.6	0.4
15	9.6	70	21.5	30.9	16.7	5.3	3
15	12.1	82	27.8	33.7	15.4	10.4	3
16	12.4	84	28.6	33.9	13.4	20.1	3
17	11.6	96	32.3	33.6	15.9	26.6	3
17	10.3	85	28.3	33.2	15.7	23.8	3
17	11	76	24.9	32.6	14.1	43	3
